# Supplementary material for: Genome-Wide Association Study Reveals a Genetic Mechanism of Salt Tolerance Germinability in Rice (Oryza sativa L.)
Source: Front Plant Sci. 2022 Jul 15;13:934515. doi: 10.3389/fpls.2022.934515 (PMC9335074; doi:10.3389/fpls.2022.934515)
Supplement: Supplementary Table 1 — Phenotypic data and information of the 211 rice varieties. [file Table_1.xlsx]

## Sheet: Sheet1
	Table S1| Phenotypic data and information of the 211 rice varieties
	ID#	RSL60	RSL100	RRL60	RRL100	RGE60	RGE100	RGI60	RGI100	RVI60	RVI100	RMGT60	RMGT100	Region	Subspecies	Name
	JX002	0.86	0.67	0.01	0.01	1.04	0.96	1	0.92	0.86	0.61	1.01	1.04	Jiangxi	indica	Xiangfeng B
	JX003	0.87	0.56	0.65	0.18	0.62	0.58	0.77	0.56	0.67	0.31	1.05	1.08	Jiangxi	indica	Xiangfeng B progeny
	JX004	0.81	0.54	0.86	0.4	1.03	0.55	1.09	0.68	0.88	0.37	0.99	1.08	Jiangxi	indica	Xiangfeng B progeny
	JX006	0.91	0.68	0.65	0.35	0.9	0.8	0.9	0.82	0.82	0.55	1.06	1.05	Guangdong	indica	Wufeng B
	JX007	0.72	0.28	0.63	0.15	0.76	0.19	0.81	0.26	0.59	0.07	1	1.13	Guangdong	indica	Wufeng B progeny
	JX008	0.73	0.63	0.63	0.35	0.95	0.8	0.9	0.78	0.66	0.49	1	1.05	Guangdong	indica	Wufeng B progeny
	JX009	0.56	0.53	0.64	0.36	0.79	0.33	0.77	0.5	0.43	0.26	1.03	0.98	Guangdong	indica	Wufeng B progeny
	JX010	0.78	0.49	0.37	0.32	0.89	0.74	0.78	0.71	0.61	0.35	1.03	1.05	Guangdong	indica	Wufeng B Mutation varieties
	JX011	0.86	0.7	0.62	0.48	0.97	0.94	0.79	0.87	0.68	0.61	1.05	1.08	Guangdong	indica	Wufeng B Mutation varieties
	JX012	1.26	0.82	0.73	0.35	0.92	0.92	0.71	0.75	0.9	0.61	1.08	1.03	Guangdong	indica	Wufeng B Mutation varieties
	JX013	0.95	0.7	0.59	0.48	1.07	1.04	0.86	0.79	0.82	0.55	1.04	1.06	Guangdong	indica	Wufeng B Mutation varieties
	JX014	0.69	0.68	1.44	0.72	1	1.04	0.75	0.84	0.52	0.57	1.09	1.07	Guangdong	indica	Wufeng B Mutation varieties
	JX015	0.79	0.62	0.87	0.64	1	1	0.85	0.75	0.67	0.47	1.05	1.09	Guangdong	indica	Wufeng B Mutation varieties
	JX016	0.71	0.52	0.85	0.83	0.89	0.59	0.91	0.76	0.65	0.4	1.02	1.06	Guangdong	indica	Wufeng B Mutation varieties
	JX017	0.79	0.64	0.89	0.69	0.79	1.04	0.75	0.77	0.59	0.49	1.1	1.09	Guangdong	indica	Wufeng B Mutation varieties
	JX018	1.04	0.67	0.88	0.43	1.08	0.81	0.9	0.7	0.93	0.47	1.04	1.09	Guangdong	indica	Wufeng B Mutation varieties
	JX019	1	0.89	0.65	0.47	0.89	0.78	0.86	0.77	0.87	0.69	1.01	1	Guangdong	indica	Wufeng B Mutation varieties
	JX020	0.89	0.97	0.86	0.55	0.86	0.86	0.73	0.8	0.65	0.78	1.07	1.04	Guangdong	indica	Wufeng B Mutation varieties
	JX021	0.87	0.59	0.65	0.55	0.9	0.83	0.86	0.78	0.74	0.46	1.02	1.05	Jiangxi	indica	DX66
	JX022	0.96	0.73	0.82	0.49	0.97	0.9	1.01	0.83	0.97	0.6	1	1.02	Jiangxi	indica	DX26
	JX024	0.81	0.76	0.88	0.75	1.04	1	0.98	1.01	0.79	0.77	1.02	1.01	Jiangxi	indica	H176-1
	JX025	0.82	0.64	1.06	0.65	0.97	1	1.08	0.96	0.89	0.62	0.98	1.01	Guangxi	indica	Yexiang B
	JX026	0.81	0.61	0.61	0.53	1.07	0.86	0.96	0.87	0.78	0.54	1.03	1.05	Jiangxi	indica	Shouji 4
	JX027	0.87	0.38	0.93	0.48	1	0.3	0.94	0.43	0.82	0.16	1.02	1.14	Hubei	indica	TC16w10511
	JX028	0.64	0.59	0.69	0.4	0.83	0.63	0.76	0.65	0.49	0.38	1.07	1.12	Zhejiang	indica	Xie B
	JX029	0.76	0.64	0.75	0.57	0.79	0.43	0.74	0.5	0.56	0.32	1.08	1.19	Hunan	indica	Bin1 B progeny
	JX030	0.82	0.65	0.88	0.37	1	0.67	0.84	0.7	0.69	0.46	1.04	1.09	Jiangxi	indica	Yixing B
	JX031	0.68	0.44	0.48	0.22	0.85	1.08	0.84	0.85	0.57	0.38	1.08	1.06	Jiangxi	indica	Xiangai B
	JX032	0.88	0.63	0.53	0.54	1.04	0.89	0.85	0.75	0.75	0.47	1.04	1.06	Jiangxi	indica	174B
	JX033	0.88	0.59	0.85	0.51	1.03	0.76	0.87	0.59	0.76	0.35	1.04	1.13	Jiangxi	indica	Fu B progeny
	JX034	1.01	0.72	1.1	0.71	0.9	0.9	0.84	0.78	0.85	0.56	1.05	1.07	Jiangxi	indica	Fu B progeny
	JX036	0.9	0.76	1.23	0.63	0.87	0.9	0.83	0.77	0.75	0.59	1.02	1.07	Jiangxi	indica	11 B
	JX037	0.83	0.7	1.13	0.9	1	1	0.8	0.78	0.67	0.55	1.06	1.07	Jiangxi	indica	1040B
	JX038	0.88	0.66	1.29	0.59	1.04	0.5	0.88	0.57	0.77	0.37	1.05	1.11	Jiangxi	indica	Nei3 B
	JX040	0.85	0.76	0.58	0.6	0.93	0.6	0.83	0.56	0.71	0.43	1.04	1.15	Jiangxi	indica	Shengshi B
	JX041	0.82	0.67	1.1	0.35	1.03	0.55	0.95	0.57	0.78	0.39	1.03	1.13	Jiangxi	indica	Neixiang10B
	JX042	0.86	0.64	1.06	0.62	0.97	0.97	0.83	0.76	0.71	0.48	1.04	1.06	Jiangxi	indica	82779B
	JX044	0.87	0.43	1.28	0.5	1.67	0.33	0.8	0.51	0.7	0.22	0.96	1.03	Jiangxi	indica	435B
	JX045	0.85	0.67	0.99	0.37	0.96	1	0.78	0.67	0.66	0.44	1.06	1.12	Guangdong	indica	Taifeng B
	JX048	0.67	0.7	1.08	0.49	0.93	0.36	1	0.51	0.66	0.36	1	1.13	Jiangxi	indica	99B
	JX049	0.94	0.79	1.4	0.8	0.97	0.86	0.9	0.81	0.84	0.64	1.03	1.05	Philippines	indica	Fei9 B
	JX050	0.8	0.74	1.38	0.71	0.96	0.89	0.8	0.64	0.64	0.47	1.05	1.12	Guangxi	indica	Yexiang B progeny
	JX053	0.89	0.7	1.25	0.49	0.97	0.9	0.89	0.76	0.79	0.52	1.03	1.07	Jiangxi	indica	Yuxiang B
	JX054	0.94	0.65	0.87	0.7	0.96	0.58	0.8	0.58	0.75	0.38	1.05	1.11	Jiangxi	indica	Xiangtai B
	JX055	0.62	0.65	0.91	0.48	0.88	0.67	0.76	0.83	0.48	0.54	1.04	1.03	Jiangxi	indica	Changnong1 B
	JX056	0.92	0.82	0.9	0.59	0.97	0.93	0.8	0.75	0.74	0.62	1.06	1.08	Jiangxi	indica	Changnong2 B
	JX057	1.01	1	0.89	0.54	0.97	1	0.84	0.84	0.84	0.84	1.04	1.04	Jiangxi	indica	G4B
	JX058	0.82	0.56	0.52	0.42	0.9	0.83	0.79	0.6	0.65	0.33	1.07	1.11	Jiangxi	indica	Yifeng B
	JX059	0.68	0.24	0.97	0.54	0.59	0.09	0.76	0.49	0.52	0.12	1.04	1.15	Hubei	indica	You1 B
	JX060	1.05	0.63	0.94	0.6	0.96	0.75	0.87	0.61	0.91	0.39	1.03	1.11	Jiangxi	indica	Hong B
	JX061	0.83	0.66	1.63	0.89	0.96	0.86	0.98	0.76	0.82	0.5	1	1.05	Jiangxi	indica	Shouji 1
	JX063	0.72	0.21	1.22	0.25	1	0.33	0.84	0.36	0.61	0.08	1.05	1.23	Jiangxi	indica	Shouji2 B
	JX064	0.92	0.76	1.11	0.65	0.9	0.87	0.86	0.79	0.79	0.6	1.04	1.05	Jiangxi	indica	Shouji 2
	JX065	0.96	0.78	0.83	0.5	0.96	0.75	0.98	0.7	0.94	0.54	1.01	1.04	Jiangxi	indica	Xian B
	JX066	0.83	0.64	1.14	0.62	0.86	0.79	0.87	0.79	0.72	0.51	1.02	1.05	Guangdong	indica	Rongfeng B
	JX067	1.02	0.74	1.15	0.64	1	0.9	1.04	0.82	1.06	0.61	0.99	1.04	Jiangxi	indica	Fang B
	JX069	0.55	0.51	0.89	0.45	0.93	0.7	0.82	0.66	0.46	0.34	1.03	1.05	Jiangxi	indica	Fu B
	JX070	0.85	0.66	1.14	0.44	0.97	0.83	0.89	0.57	0.76	0.38	1.03	1.14	Jiangxi	indica	Shouji 4 progeny
	JX072	0.8	0.64	0.83	0.68	0.97	0.97	0.78	0.68	0.63	0.44	1.07	1.11	Jiangxi	indica	Yifeng B progeny
	JX074	1.03	0.62	1.76	0.84	1	0.9	1	0.76	1.03	0.47	1	1.06	Sichuan	japonica	Chuangengnuo
	JX075	0.92	0.49	1.08	0.36	1	0.9	0.9	0.7	0.83	0.34	1.03	1.08	Heilongjiang	japonica	Changligeng
	JX076	0.52	0.74	1.31	1.3	0.73	0.42	0.73	0.57	0.38	0.42	1.02	1.08	Beijing	japonica	Jinxianggeng 1
	JX077	0.72	0.38	1.27	0.72	0.92	0.85	0.97	0.67	0.7	0.26	1.02	1.08	Heilongjiang	japonica	Longgeng31
	JX078	0.38	0.22	0.38	0.12	0.39	0.04	0.35	0.22	0.13	0.05	1.12	1.1	Heilongjiang	japonica	Changligeng
	JX079	0.68	0.5	1.25	0.67	1	0.79	0.81	0.62	0.55	0.31	1.07	1.13	Jiangxi	indica	Zaoxian45
	JX080	0.79	0.61	1.12	0.54	1.04	0.73	0.76	0.46	0.61	0.28	1.09	1.15	Jiangxi	indica	Xiangdao
	JX081	0.82	0.64	0.9	0.61	1	1	0.84	0.73	0.68	0.47	1.06	1.09	Hubei	indica	Hongzao 1
	JX082	0.9	0.45	1.16	0.74	1	0.97	0.72	0.63	0.65	0.28	1.09	1.13	Hubei	indica	Tianlongxiang
	JX083	0.96	0.79	0.98	0.6	0.95	0.95	0.77	0.71	0.74	0.56	1.06	1.09	Hubei	indica	Heiyou 6
	JX084	0.97	0.75	0.78	0.75	1	0.93	0.87	0.75	0.84	0.56	1.04	1.08	Hubei	indica	X5017
	JX085	0.94	0.84	0.48	0.34	0.93	0.83	0.77	0.66	0.72	0.55	1.07	1.09	Hubei	indica	Jiangtang 1
	JX086	0.82	0.55	0.83	0.62	0.9	0.8	0.86	0.78	0.7	0.43	1.03	1.05	Hubei	indica	Tc16w10512
	JX090	0.91	0.6	0.69	0.59	0.87	0.43	0.77	0.54	0.7	0.32	1.04	1.14	Hubei	indica	R6 Pigm
	JX092	0.88	0.47	0.48	0.39	0.78	0.52	0.84	0.66	0.74	0.31	1.02	1.06	Hubei	indica	C815S-Bph9 BC4F3
	JX093	0.9	0.62	0.72	0.39	0.68	0.57	0.66	0.63	0.59	0.39	1.08	1.11	Hubei	indica	9113-pigm BC2F3
	JX094	0.67	0.5	0.76	0.86	0.56	0.48	0.58	0.54	0.38	0.27	1.08	1.12	Sichuan	indica	727-Bph15 BC2F3
	JX096	0.84	0.68	0.96	0.51	1.33	0.58	1.37	0.96	1.15	0.65	0.95	1	Jiangxi	indica	Changhui881
	JX098	0.78	0.82	0.86	0.6	0.86	0.55	0.8	0.61	0.63	0.5	1.07	1.12	Jiangxi	indica	Changhui527
	JX099	0.76	0.71	0.69	0.61	0.69	0.46	0.78	0.6	0.59	0.42	1.05	1.1	Jiangxi	indica	Xianghui299
	JX101	1.15	0.79	0.9	0.43	0.84	0.6	0.93	0.55	1.06	0.43	1.01	1.08	Jiangxi	indica	Changhui T025
	JX102	0.84	0.69	0.53	0.34	0.61	0.57	0.71	0.63	0.6	0.44	1.07	1.1	Jiangxi	indica	Changhui R88
	JX106	0.91	0.78	0.89	0.51	0.93	0.48	0.67	0.46	0.61	0.36	1.1	1.19	Jiangxi	indica	Changhui768
	JX107	0.86	0.65	0.92	0.66	1	0.69	0.82	0.66	0.71	0.43	1.07	1.11	Jiangxi	indica	Guanghui398
	JX109	0.82	0.82	0.97	0.65	1.04	0.88	0.93	0.73	0.76	0.6	1.03	1.08	Jiangxi	indica	Changhui891
	JX110	0.94	0.64	0.71	0.4	0.73	0.42	0.66	0.44	0.62	0.28	1.11	1.18	Zhejiang	indica	Huazhan
	JX112	0.86	0.65	0.97	0.67	1	0.86	0.78	0.69	0.67	0.45	1.07	1.1	Jiangxi	indica	Changhui871
	JX113	0.95	0.8	0.95	0.77	0.97	0.97	0.92	0.98	0.88	0.78	1.01	1.02	Jiangxi	indica	Meitezhan
	JX114	0.77	0.6	0.93	0.31	0.6	0.28	0.84	0.5	0.65	0.3	1.03	1.13	Jiangxi	indica	Huangxiangmi
	JX115	1.03	0.65	0.48	0.4	0.5	0.25	0.65	0.38	0.67	0.24	1.1	1.14	Jiangxi	indica	Heixiangmi
	JX116	0.89	0.78	0.67	0.7	0.82	0.89	0.75	0.7	0.66	0.55	1.07	1.06	Jiangxi	indica	Zixiangmi
	JX117	0.89	0.76	0.93	0.52	1	0.59	0.93	0.73	0.83	0.55	1	1.05	Jiangxi	indica	Hongxiangmi
	JX118	0.8	0.64	1.39	1.2	0.89	0.61	0.76	0.57	0.61	0.37	1.07	1.14	Jiangxi	indica	Lvxiangmi
	JX119	0.69	0.56	0.98	0.83	0.97	0.97	0.88	0.84	0.61	0.47	1.02	1.04	Jiangxi	indica	Xiangdao
	JX120	0.35	0.44	0.51	0.44	0.08	0.08	0.26	0.2	0.09	0.09	1.18	1.12	Jiangxi	indica	Meixiangxinzhan
	JX121	0.63	0.37	1.14	0.89	0.91	0.48	0.87	0.55	0.55	0.21	1.07	1.12	Hubei	japonica	Hubeiwangeng 1
	JX122	0.75	0.65	0.77	0.3	0.74	0.57	0.85	0.71	0.63	0.46	1.02	1.06	Zhejiang	japonica	Zhedawangeng TGWQ10
	JX123	0.87	0.72	1.43	0.73	0.97	0.8	0.85	0.75	0.74	0.54	1.04	1.08	Guangxi	japonica	C32
	JX124	0.85	0.88	0.69	0.48	1	0.97	1.04	0.91	0.88	0.8	0.99	1.02	Sichuan	indica	Chuannuo
	JX125	0.81	0.84	0.8	0.52	1	1	0.95	0.87	0.77	0.73	1.01	1.03	Guangxi	indica	Sajin
	JX126	0.94	0.83	0.85	0.41	1	1	0.91	0.85	0.85	0.7	1.02	1.04	Guangxi	indica	Sanbaijing
	JX127	1.03	0.71	0.79	0.56	1	1	0.93	0.88	0.95	0.63	1.02	1.03	Guangxi	indica	Guangnian
	JX128	0.95	0.9	0.99	0.81	1	1	0.91	0.84	0.86	0.76	1.02	1.04	Guangxi	indica	Panian
	JX129	0.92	0.76	0.6	1.1	1	0.8	0.93	0.81	0.86	0.62	1.02	1.06	Guangxi	indica	Maonian
	JX130	0.71	0.74	0.8	0.48	1	0.93	0.91	0.74	0.65	0.55	1.02	1.07	Guangxi	indica	Wujiaonian
	JX131	0.87	0.78	0.8	0.57	1.04	1	0.99	0.88	0.86	0.69	1.01	1.06	Guangxi	indica	Yongxingnian
	JX132	0.85	0.72	0.94	0.76	1	0.97	0.88	0.76	0.75	0.55	1.03	1.07	Guangxi	indica	Yinguinian
	JX133	0.8	0.8	0.68	0.53	0.97	1	0.91	0.71	0.72	0.57	1.03	1.09	Guangxi	indica	Maochanghongmi
	JX134	0.86	0.64	0.85	0.59	0.93	1	0.88	0.81	0.75	0.52	1.05	1.08	Guangxi	indica	Gui99
	JX135	0.86	0.78	0.97	0.7	1.03	1.03	1	0.96	0.85	0.75	1.01	1.02	Guangxi	indica	Zhenhui29
	JX136	0.87	0.68	0.75	0.65	1	1	1.11	0.85	0.97	0.57	0.98	1.04	Guangxi	indica	Baijiaoyouzhan
	JX137	0.82	0.64	1.2	0.99	1	1	0.86	0.87	0.7	0.55	1.04	1.04	Guangxi	indica	Zaoyunnanbai
	JX138	0.85	0.75	0.84	0.66	1	0.8	0.84	0.68	0.72	0.51	1.05	1.1	Guangxi	indica	Zaomeizhan
	JX139	0.94	0.68	0.94	0.87	1	0.79	0.84	0.7	0.79	0.47	1.05	1.08	Guangxi	indica	Chengdumagu
	JX140	0.84	0.71	0.71	0.6	0.93	0.9	0.79	0.67	0.67	0.47	1.05	1.11	Guangxi	indica	Chiyunnanbai
	JX141	0.86	0.77	0.79	0.37	0.97	0.97	0.95	0.79	0.81	0.6	1	1.05	Guangxi	indica	Chizhinian
	JX142	0.82	0.68	0.8	0.45	0.97	0.93	0.88	0.73	0.72	0.5	1.03	1.07	Guangxi	indica	Jinbaiyin
	JX143	0.77	0.61	0.98	0.58	1	1	0.86	0.88	0.66	0.53	1.04	1.03	Guangxi	indica	Qingganzhan
	JX144	0.95	0.84	0.55	0.75	1	1	0.85	0.87	0.8	0.73	1.04	1.04	Guangxi	indica	Jinxianzao
	JX145	0.79	0.69	0.84	0.63	1.07	1	0.92	0.85	0.72	0.58	1.03	1.05	Guangxi	indica	Jiecaogu
	JX146	0.82	0.7	0.98	0.71	1.04	0.89	0.86	0.76	0.71	0.53	1.05	1.08	Guangxi	indica	Qingzhan
	JX147	0.82	0.78	0.7	0.56	1	1	0.76	0.76	0.63	0.59	1.07	1.07	Guangxi	indica	Guiyangzhan
	JX148	0.92	0.81	1.01	0.91	1	0.93	0.78	0.67	0.72	0.55	1.06	1.09	Guangxi	indica	Shuabagu
	JX149	0.81	0.71	0.93	0.74	0.93	0.79	0.95	0.62	0.77	0.44	1.02	1.12	Guangxi	indica	Meizhan
	JX150	0.89	0.7	0.8	0.37	1	1	0.95	0.87	0.85	0.61	1.01	1.03	Guangxi	indica	Xiangguangzhan
	JX151	0.83	0.69	0.66	0.48	0.9	0.9	0.92	0.67	0.76	0.46	1.03	1.11	Guangxi	indica	Huagu
	JX152	0.76	0.65	0.76	0.55	0.83	0.67	0.81	0.5	0.62	0.32	1.04	1.15	Guangxi	indica	Gui9B
	JX153	0.94	0.79	0.63	0.38	0.97	0.73	0.68	0.57	0.64	0.45	1.1	1.13	Guangxi	indica	Aimagu cp
	JX154	0.83	0.73	0.89	0.72	0.97	0.9	0.72	0.62	0.6	0.45	1.08	1.12	Guangxi	indica	Jiuzhan
	JX155	0.95	0.86	0.86	0.49	1	0.69	0.93	0.73	0.88	0.62	1.02	1.06	Guangxi	indica	Bala
	JX156	0.87	0.79	0.75	0.56	1.03	0.97	0.99	0.84	0.86	0.66	1.01	1.04	Guangxi	indica	Banbiannuo
	JX157	0.88	0.69	0.59	0.48	0.76	0.9	0.8	0.53	0.71	0.37	1.04	1.16	Guangxi	indica	Jiangkoubai
	JX158	0.87	0.8	0.72	0.71	1	0.93	0.81	0.68	0.7	0.54	1.06	1.1	Guangxi	indica	Hongganma
	JX159	0.92	0.77	0.52	0.56	0.93	0.93	0.7	0.7	0.65	0.54	1.13	1.12	Guangxi	indica	Lengshuihong
	JX160	0.9	0.58	0.61	0.55	1	0.97	0.81	0.75	0.74	0.44	1.05	1.07	Guangxi	indica	Qitoubai
	JX161	0.68	0.41	0.95	0.65	1	0.93	1.08	0.94	0.73	0.39	0.98	1	Guangxi	indica	Mazhan
	JX162	0.84	0.32	0.71	0.64	1	1	0.92	0.84	0.78	0.27	1.02	1.06	Guangxi	indica	Cunjiangma
	JX163	0.69	0.59	1.07	0.68	0.81	0.77	0.7	0.67	0.48	0.4	1.08	1.06	Jiangsu	japonica	Liangeng13228
	JX164	0.87	0.57	0.87	0.77	1	0.92	0.89	0.68	0.78	0.39	1.03	1.09	Tianjin	japonica	Jingengyou2188
	JX165	0.66	0.55	0.49	0.38	0.26	0.26	0.54	0.48	0.36	0.26	1.1	1.08	Anhui	japonica	wankengengWS64
	JX166	0.89	0.76	0.93	0.82	0.67	0.62	0.63	0.65	0.56	0.49	1.1	1.08	Tianjin	japonica	Longgeng341054
	JX167	0.67	0.58	0.72	0.86	0.52	0.64	0.62	0.74	0.41	0.43	1.09	1.06	Beijing	japonica	Xingeng538
	JX168	0.62	0.48	0.88	0.82	0.57	0.52	0.66	0.61	0.41	0.29	1.04	1.04	Jiangsu	japonica	Xudao 3
	JX169	0.65	0.54	0.75	0.75	0.48	0.76	0.69	0.86	0.45	0.47	1.07	1	Henan	japonica	Xinfeng 6
	JX170	0.71	0.56	0.69	0.75	0.74	0.63	0.7	0.55	0.5	0.31	1.06	1.12	Tianjin	japonica	Longgeng71
	JX171	1.05	0.7	1.11	1.12	0.96	0.8	0.78	0.78	0.81	0.55	1.03	1.02	Henan	japonica	Zhengdao21
	JX172	0.92	0.88	0.96	0.85	1.14	0.86	1.12	1.12	1.03	0.98	1	1	Henan	japonica	Yugeng136
	JX173	0.76	0.61	1.03	0.92	0.77	0.5	0.83	0.7	0.63	0.43	1.03	1.01	Anhui	japonica	wankengengJZ21
	JX174	0.91	0.75	1.53	0.22	1.03	0.21	0.9	0.41	0.82	0.31	1.04	1.2	Anhui	japonica	Xingeng599
	JX175	0.75	0.71	0.69	0.44	0.38	0.25	0.63	0.51	0.47	0.36	1.03	1.04	Jiangsu	japonica	Zhendao243
	JX176	0.83	0.55	0.68	0.5	0.66	0.31	0.73	0.48	0.6	0.26	1.07	1.15	Liaoning	japonica	Yandao4355
	JX177	0.68	0.5	0.81	0.87	0.57	0.39	0.59	0.5	0.4	0.25	1.09	1.11	Henan	japonica	Xinkedao31
	JX178	0.57	0.37	0.84	0.81	0.91	0.65	0.74	0.64	0.42	0.24	1.11	1.12	Shangdong	japonica	RunnongY4
	JX179	0.66	0.61	0.46	0.32	1.33	0.67	0.73	0.36	0.49	0.22	0.98	1.02	Jiangsu	japonica	Suxiu298
	JX180	0.69	0.66	0.99	0.94	0.72	0.28	0.66	0.41	0.46	0.27	1.06	1.13	Jiangsu	japonica	liangeng14219
	JX181	0.68	0.41	0.57	0.61	0.7	0.1	0.67	0.39	0.45	0.16	1.05	1.15	Jiangsu	japonica	Wuyun2007
	JX182	0.68	0.41	0.69	0.79	0.16	0	0.35	0.27	0.24	0.11	1.13	1.2	Jiangsu	japonica	Zhongken468
	JX183	0.88	0.71	0.87	0.59	0.68	0.77	0.75	0.77	0.66	0.55	1.03	1.02	Tianjin	japonica	Jingeng698
	JX184	0.55	0.41	0.71	0.34	0.25	0.08	0.72	0.34	0.39	0.14	1.02	1.1	Jiangsu	japonica	Suxiu633
	JX185	0.85	0.54	0.85	0.34	0.8	0.77	0.73	0.73	0.62	0.39	1.07	1.07	Jiangsu	japonica	Wuyun4190
	JX186	0.58	0.47	1.02	0.49	0.75	0.25	0.76	0.4	0.44	0.19	1.01	0.98	Jiangsu	japonica	Yanggeng239
	JX187	0.47	0.36	0.76	0.51	0.3	0.2	0.5	0.4	0.24	0.14	1.13	1.14	Jiangsu	japonica	Xudao 9
	JX188	0.88	0.64	0.9	0.83	0.67	0.7	0.82	0.75	0.72	0.48	1.02	1.05	Jiangsu	japonica	Liangeng 7
	JX189	0.84	0.68	0.72	0.8	0.83	0.66	0.75	0.5	0.63	0.34	1.08	1.16	Jiangsu	japonica	Suxiu 9
	JX190	0.74	0.55	1.01	0.48	1.03	0.69	0.88	0.65	0.65	0.35	1.04	1.12	Jiangsu	japonica	Zhongzuodao 2
	JX191	0.65	0.4	0.87	0.73	0.5	0.2	0.67	0.37	0.43	0.15	1.05	1.15	Jiangsu	japonica	Longgeng968
	JX192	0.42	0.51	0.67	0.84	0.2	0.25	0.41	0.39	0.17	0.2	1.11	1.1	Jiangsu	japonica	Liangeng 12
	JX193	0.56	0.7	0.93	0.5	0.83	0.5	0.79	0.49	0.44	0.34	1.01	1.02	Jiangsu	japonica	Liangeng 6
	JX194	0.35	0.35	0.44	0.4	0.35	0.06	0.35	0.27	0.12	0.1	1.12	1.18	Jiangsu	japonica	Zhendao88
	JX195	0.82	0.57	1.03	0.72	0.57	0.22	0.75	0.38	0.61	0.22	1.07	1.17	Jiangsu	japonica	Huaruidao 8
	JX196	0.42	0.48	0.89	0.7	0.36	0.18	0.57	0.44	0.24	0.21	1.02	1.09	Jiangsu	japonica	Zhongzuo1022
	JX197	1.16	0.83	1.02	0.61	0.79	0.79	0.96	0.87	1.12	0.73	1.02	1.03	Jiangsu	japonica	Liannuo 1
	JX198	0.57	0.41	0.64	0.66	0.68	0.59	0.76	0.65	0.43	0.26	1.05	1.04	Jiangsu	japonica	Ninggeng 4
	JX199	0.47	0.35	0.59	0.35	0.31	0.38	0.54	0.55	0.26	0.19	1.08	1.04	Zhejiang	japonica	Suxiu 10
	JX200	0.71	0.44	0.96	0.65	0.57	0.53	0.71	0.62	0.51	0.27	1.05	1.05	Jiangsu	japonica	Xudao 8
	JX201	0.85	0.36	0.94	0.39	0.93	0.69	0.81	0.68	0.69	0.25	1.05	1.08	Jiangsu	japonica	Liangeng 11
	JX202	0.82	0.54	0.91	0.57	0.77	0.77	0.75	0.65	0.61	0.35	1.05	1.09	Henan	japonica	Yudao518
	JX203	0.8	0.66	0.68	0.55	0.88	0.58	0.84	0.65	0.67	0.43	1.02	1.06	Jiangsu	japonica	Qiandao1172
	JX204	0.89	0.6	0.9	0.73	0.81	1.04	0.85	0.89	0.76	0.53	1.03	1.03	Shangdong	japonica	Shengdao974
	JX205	0.73	0.49	1.03	0.71	0.88	0.68	0.85	0.62	0.62	0.31	1.03	1.08	Tianjin	japonica	Jingeng667
	JX206	0.86	0.66	0.88	0.4	0.75	0.39	0.8	0.53	0.69	0.35	1.05	1.11	Liaoning	japonica	Liaogeng401
	JX207	0.8	0.57	0.6	0.45	0.89	0.67	1.03	0.65	0.83	0.37	0.97	1.02	Liaoning	japonica	Yan1202
	JX208	0.82	0.92	0.77	0.88	0.86	0.97	0.72	0.69	0.59	0.63	1.04	1.08	Liaoning	japonica	Yangeng468
	JX209	1.61	1.12	0.96	0.64	0.96	0.54	0.8	0.54	1.3	0.61	1.04	1.08	Jiangsu	japonica	Zaodao906
	JX210	0.74	0.64	1.36	1.01	0.96	0.8	0.98	0.85	0.72	0.55	1.03	1.05	Jiangsu	japonica	Tiandao21
	JX211	0.8	0.7	0.72	0.35	0.9	0.93	0.84	0.81	0.68	0.56	1.04	1.05	Liaoning	japonica	Jinhe 2
	JX212	0.74	0.7	0.73	0.57	0.68	0.52	0.83	0.73	0.61	0.51	1.04	1.06	Liaoning	japonica	Liaogeng237
	JX213	0.84	0.6	0.55	0.68	0.82	0.73	0.71	0.6	0.59	0.36	1.05	1.05	Jiangsu	japonica	Zhongzuo11303
	JX214	0.81	0.77	1.05	0.62	0.97	0.83	1.04	0.91	0.84	0.7	0.98	1.02	Jiangsu	japonica	Yinhe 6
	JX215	0.78	0.6	0.92	0.73	0.78	0.96	0.8	0.85	0.62	0.51	1.07	1.05	Tianjin	japonica	Longgeng301
	JX216	0.79	0.31	0.84	1.02	0.73	0.55	0.67	0.4	0.53	0.12	1	1.03	Jiangsu	japonica	Xinken 1
	JX217	0.74	0.61	0.69	0.44	1	0.97	0.85	0.81	0.63	0.5	1.04	1.05	Liaoning	japonica	Huageng22
	JX218	0.83	0.76	0.75	0.71	1	0.89	0.93	0.77	0.77	0.58	1.03	1.06	Liaoning	japonica	Liao1495
	JX219	0.67	0.54	1.11	0.67	0.93	0.76	0.85	0.69	0.57	0.37	1.03	1.05	Liaoning	japonica	Yangeng185
	JX220	0.64	0.68	0.58	0.71	1	1.04	0.97	0.91	0.62	0.61	1	1.02	Liaoning	japonica	Dangeng J67
	JX222	0.65	0.49	0.33	0.37	0.73	0.69	0.59	0.54	0.38	0.26	1.1	1.11	Tianjin	japonica	Longgeng616
	JX223	0.54	0.43	0.5	0.25	0.33	0.21	0.53	0.42	0.29	0.18	1.1	1.13	Jiangsu	japonica	Zhongzuo2586
	JX224	0.97	0.72	0.81	0.5	1.12	1.08	1.11	0.98	1.08	0.71	1	1.02	Liaoning	japonica	Danxing 2
	JX225	0.72	0.56	1.08	0.95	1.03	0.97	0.93	0.83	0.67	0.46	1.03	1.05	Tianjin	japonica	JinyuanD101
	JX226	0.85	0.7	0.93	0.88	1	0.81	0.93	0.79	0.79	0.56	1.03	1.04	Jiangsu	japonica	Fuyou303
	JX227	0.85	0.56	0.71	0.75	0.93	0.96	0.93	0.92	0.8	0.51	0.98	1	Tianjin	japonica	Jinyuan85
	JX228	0.78	0.72	0.57	0.57	1.04	0.96	1.06	0.91	0.82	0.66	1	1.01	Jiangsu	japonica	Luoyu 6
	JX229	0.94	0.73	0.77	0.69	1.15	1.12	1.01	0.87	0.95	0.64	1.01	1.05	Jiangsu	japonica	Huigeng12
	JX230	0.74	0.47	1.06	0.75	0.87	0.73	0.76	0.73	0.57	0.34	1.04	1.04	Liaoning	japonica	Dongzhuang086
	JX231	0.89	0.74	1.28	1.03	0.88	0.96	0.9	0.92	0.8	0.68	1.01	1.02	Liaoning	japonica	Yanyu156
	JX232	0.78	0.5	0.69	0.5	0.79	0.83	0.71	0.75	0.55	0.38	1.04	1.05	Liaoning	japonica	Yanfeng47
	JX233	0.8	0.49	0.93	0.71	0.96	0.85	0.92	0.77	0.74	0.38	1.02	1.04	Henan	japonica	Biandao01
	JX234	0.9	0.68	1	1.04	1	1.04	0.93	0.85	0.84	0.58	1	1.04	Jiangsu	japonica	O2428
	JX236	0.84	0.69	0.87	0.76	1.03	1.03	0.93	0.91	0.78	0.63	1.03	1.03	Jiangsu	indica	9311
	JX237	0.75	0.44	0.97	0.82	0.87	0.83	0.75	0.76	0.56	0.33	1.07	1.07	Japan	japonica	Nipponbare
	JX238	0.74	0.65	0.75	0.74	0.89	0.93	0.69	0.84	0.51	0.54	1.09	1.05	Japan	japonica	SL38
	JX239	0.9	0.64	1.18	0.89	0.93	1	0.83	0.73	0.75	0.47	1.04	1.08	Japan	indica	SL39
