# Supplementary material for: Genome-Wide Association Study Reveals a Genetic Mechanism of Salt Tolerance Germinability in Rice (Oryza sativa L.)
Source: Front Plant Sci. 2022 Jul 15;13:934515. doi: 10.3389/fpls.2022.934515 (PMC9335074; doi:10.3389/fpls.2022.934515)
Supplement: Supplementary Table 3 — The candidate genes for qRGE60-1-2 and qRGE60-3-1. [file Table_3.xlsx]

## Sheet: Sheet1
Table S3| The Candidate Genes for qRGE60-1-2 and qRGE60-3-1
QTL ID	Gene ID	Gene Product Name
qRGE60-1-2	LOC_Os01g02930	glycosyltransferase protein, putative, expressed
	LOC_Os01g02940	glycosyltransferase protein, putative, expressed
	LOC_Os01g02950	expressed protein
	LOC_Os01g02960	expressed protein
	LOC_Os01g02970	retrotransposon protein, putative, unclassified, expressed
	LOC_Os01g02980	expressed protein
	LOC_Os01g02990	expressed protein
	LOC_Os01g03010	expressed protein
	LOC_Os01g03020	tRNA synthetase class I, putative, expressed
	LOC_Os01g03030	alanyl-tRNA synthetase, putative, expressed
	LOC_Os01g03040	expressed protein
	LOC_Os01g03050	fruit protein PKIWI502, putative, expressed
	LOC_Os01g03060	splicing factor, putative, expressed
	LOC_Os01g03070	transposon protein, putative, unclassified, expressed
	LOC_Os01g03080	expressed protein
	LOC_Os01g03090	methyltransferase, putative, expressed
	LOC_Os01g03100	protein binding protein, putative, expressed
	LOC_Os01g03110	expressed protein
	LOC_Os01g03130	expressed protein
	LOC_Os01g03144	white-brown complex homolog protein 7, putative, expressed
	LOC_Os01g03160	xylosyltransferase, putative, expressed
	LOC_Os01g03170	seven in absentia protein family protein, expressed
	LOC_Os01g03180	retrotransposon protein, putative, unclassified, expressed
	LOC_Os01g03190	expressed protein
	LOC_Os01g03200	retrotransposon protein, putative, unclassified, expressed
	LOC_Os01g03210	expressed protein
	LOC_Os01g03220	expressed protein
	LOC_Os01g03230	retrotransposon protein, putative, unclassified, expressed
	LOC_Os01g03240	conserved hypothetical protein
	LOC_Os01g03250	hypothetical protein
	LOC_Os01g03260	expressed protein
	LOC_Os01g03270	expressed protein
	LOC_Os01g03280	hypothetical protein
	LOC_Os01g03290	seven in absentia protein family domain containing protein, expressed
	LOC_Os01g03300	seven in absentia protein family protein, expressed
	LOC_Os01g03310	BBTI1 - Bowman-Birk type bran trypsin inhibitor precursor, expressed
	LOC_Os01g03320	BBTI2 - Bowman-Birk type bran trypsin inhibitor precursor, expressed
	LOC_Os01g03330	BBTI3 - Bowman-Birk type bran trypsin inhibitor precursor, expressed
	LOC_Os01g03340	BBTI4 - Bowman-Birk type bran trypsin inhibitor precursor, expressed
	LOC_Os01g03350	expressed protein
	LOC_Os01g03360	BBTI5 - Bowman-Birk type bran trypsin inhibitor precursor, expressed
	LOC_Os01g03370	senescence-induced receptor-like serine/threonine-protein kinase precursor, putative, expressed
	LOC_Os01g03380	BBTI6 - Bowman-Birk type bran trypsin inhibitor precursor, expressed
	LOC_Os01g03390	BBTI7 - Bowman-Birk type bran trypsin inhibitor precursor, expressed
	LOC_Os01g03400	E3 ubiquitin-protein ligase SINA-like 2, putative
	LOC_Os01g03410	ubiquitin, putative, expressed
	LOC_Os01g03420	seven in absentia protein family protein, putative, expressed
	LOC_Os01g03429	expressed protein
	LOC_Os01g03440	transposon protein, putative, unclassified, expressed
	LOC_Os01g03452	transposon protein, putative, unclassified, expressed
	LOC_Os01g03464	expressed protein
	LOC_Os01g03480	expressed protein
qRGE60-3-1	LOC_Os03g13460	microtubule associated protein, putative, expressed
	LOC_Os03g13480	cyclin-J18-like, putative, expressed
	LOC_Os03g13520	endonuclease/exonuclease/phosphatase family domain containing protein, expressed
	LOC_Os03g13540	Ser/Thr protein phosphatase family protein, putative, expressed
	LOC_Os03g13550	oxidoreductase, putative, expressed
	LOC_Os03g13560	hydroxyproline-rich glycoprotein family protein, putative, expressed
	LOC_Os03g13570	glycosyl hydrolases family 16, putative, expressed
	LOC_Os03g13590	potyvirus VPg interacting protein, putative, expressed
	LOC_Os03g13600	ZOS3-07 - C2H2 zinc finger protein, expressed
	LOC_Os03g13614	transcription factor, putative, expressed
	LOC_Os03g13630	3-ketoacyl-CoA synthase, putative, expressed
	LOC_Os03g13730	translocase of chloroplast 34, putative, expressed
	LOC_Os03g13740	immediate-early fungal elicitor protein CMPG1, putative, expressed
	LOC_Os03g13750	erwinia induced protein 2, putative, expressed
	LOC_Os03g13760	LSM domain containing protein, expressed
	LOC_Os03g13770	tubulin, putative, expressed
	LOC_Os03g13790	myb/SANT domain protein, putative, expressed
	LOC_Os03g13800	ribosomal protein L7Ae, putative, expressed
	LOC_Os03g13820	protein kinase family protein, putative, expressed
	LOC_Os03g13830	pentatricopeptide, putative, expressed
	LOC_Os03g13840	senescence-associated protein, putative, expressed
	LOC_Os03g13850	cell cycle checkpoint protein RAD17, putative, expressed
	LOC_Os03g13860	ras-related protein, putative, expressed
	LOC_Os03g13930	OsSub28 - Putative Subtilisin homologue, expressed
	LOC_Os03g13950	actin-depolymerizing factor, putative, expressed
	LOC_Os03g13970	26S proteasome non-ATPase regulatory subunit 4, putative, expressed
	LOC_Os03g14000	acyl CoA binding protein, putative, expressed
	LOC_Os03g14010	glycosyl hydrolase family 10 protein, putative, expressed
	LOC_Os03g14020	AGAP009131-PA, putative, expressed
	LOC_Os03g14030	thaumatin, putative, expressed
	LOC_Os03g14050	thaumatin-like protein 1 precursor, putative, expressed
	LOC_Os03g14080	transmembrane amino acid transporter protein, putative, expressed
	LOC_Os03g14090	armadillo/beta-catenin repeat family protein, putative, expressed
	LOC_Os03g14100	MYB protein, putative, expressed
	LOC_Os03g14120	dihydrodipicolinate reductase, putative, expressed
	LOC_Os03g14130	POEI1 - Pollen Ole e I allergen and extensin family protein precursor, expressed
	LOC_Os03g14140	POEI16 - Pollen Ole e I allergen and extensin family protein precursor, expressed
	LOC_Os03g14170	3-ketoacyl-CoA synthase, putative, expressed
	LOC_Os03g14180	hsp20/alpha crystallin family protein, putative, expressed
	LOC_Os03g14190	RNA recognition motif containing protein, putative, expressed
	LOC_Os03g14210	glycosyl hydrolases family 17, putative, expressed
	LOC_Os03g14250	plant protein of unknown function DUF869 domain containing protein, expressed
