# Supplementary material for: Genome-Wide Association Study Reveals a Genetic Mechanism of Salt Tolerance Germinability in Rice (Oryza sativa L.)
Source: Front Plant Sci. 2022 Jul 15;13:934515. doi: 10.3389/fpls.2022.934515 (PMC9335074; doi:10.3389/fpls.2022.934515)
Supplement: Supplementary Table 4 — The differentially expressed genes for qRGE-1-2 and qRGE-3-1 from the RNA-seq database. [file Table_4.xlsx]

## Sheet: Sheet1
Table S4| The differentially expressed genes for qRGE-1-2 and qRGE-3-1 from RNA-seq database
DEGs	project	groupName	mock_FPKMmean	treatment_FPKMmean	mock_STD	treatment_STD	logFoldChange
LOC_Os01g02930	PRJNA530826	salt stress 36hrs_PRJNA530826.1.13	1.52536	19.4363	0.945716	5.62694	3.61494
	PRJNA431539	salt stress_PRJNA431539.1.2	2.60941	13.1863	0.038116	3.05506	2.28129
	PRJNA602982	NaCl treatment 28 h_PRJNA602982.1.4	5.76412	15.6388	0.605652	4.74412	1.55257
	PRJNA596579	salt stress_PRJNA596579.1.1	0.694801	9.77963	0.0791126	0.789006	3.75154
	PRJNA602982	NaCl treatment 28 h_PRJNA602982.1.1	5.50697	14.2319	0.441782	4.20073	1.50215
	PRJNA430515	100 mM NaCl_PRJNA430515.1.1	1.89846	8.81473	0.493704	2.16586	2.15348
	PRJNA530826	salt stress 12hrs_PRJNA530826.1.20	1.52536	6.84523	0.945716	4.79093	2.20908
	PRJNA530826	salt stress 3hrs_PRJNA530826.1.10	1.52536	6.27645	0.945716	1.68816	1.99523
	PRJNA530826	salt stress 24hrs_PRJNA530826.1.18	1.52536	6.06339	0.945716	3.18359	1.91409
	PRJNA530826	salt stress 6hrs_PRJNA530826.1.19	1.52536	5.2944	0.945716	1.09851	1.68192
LOC_Os01g02940	PRJNA422335	salt stress_PRJNA422335.1.1	39.4803	5.04421	5.3401	0.094882	-2.92105
	PRJNA546269	SALT (100 mM NaCl)_PRJNA546269.1.1	34.4436	10.7573	1.18892	1.7114	-1.60056
	PRJNA530826	salt stress 6hrs_PRJNA530826.1.19	24.7208	5.48222	1.67768	0.259909	-2.22527
	PRJNA530826	salt stress 24hrs_PRJNA530826.1.18	24.7208	7.65733	1.67768	0.491818	-1.69732
	PRJNA530826	salt stress 3hrs_PRJNA530826.1.10	24.7208	8.16254	1.67768	0.43727	-1.57558
LOC_Os01g03050	PRJNA602982	NaCl treatment 28 h_PRJNA602982.1.4	9.94052	26.6295	0.39616	1.08819	1.53161
	PRJNA602982	NaCl treatment 28 h_PRJNA602982.1.1	9.20523	25.5583	0.881586	0.315377	1.59707
LOC_Os01g03100	PRJNA530826	salt stress 3hrs_PRJNA530826.1.10	1.56311	4.66399	0.872502	0.869786	1.50144
LOC_Os01g03290	PRJNA546269	SALT (100 mM NaCl)_PRJNA546269.1.2	18.1491	103.42	0.365784	4.68545	2.55737
	PRJNA430515	100 mM NaCl_PRJNA430515.1.3	0.966365	5.89536	0.0318638	0.224484	2.52304
	PRJNA602982	NaCl treatment 28 h_PRJNA602982.1.1	2.03393	5.69141	0.150033	0.90118	1.57041
	PRJNA602982	NaCl treatment 4 h_PRJNA602982.1.3	0.869235	4.43716	0.377292	2.52535	2.2442
	PRJNA602982	NaCl treatment 28 h_PRJNA602982.1.4	0.869235	4.38766	0.377292	2.46797	2.33148
LOC_Os01g03300	PRJNA638935	salt stress_PRJNA638935.1.1	1.13675	3.25292	0.228351	0.255632	1.48382
	PRJNA413596	300mM NaCl_PRJNA413596.1.1	0.799422	1.77304	0.276803	0.394358	1.35509
	PRJNA530826	salt stress 24hrs_PRJNA530826.1.18	5.59254	0.584087	0.351003	0.0929084	-3.20878
	PRJNA530826	salt stress 3hrs_PRJNA530826.1.10	5.59254	1.19365	0.351003	0.0744339	-2.15746
LOC_Os01g03330	PRJNA413596	300mM NaCl_PRJNA413596.1.1	27.8122	88.5056	2.11357	1.96881	1.94286
	PRJNA596579	salt stress_PRJNA596579.1.1	3.80407	57.2471	0.18591	0.973138	3.96096
	PRJNA528350	salt 3hrs_PRJNA528350.1.2	14.572	51.1685	0.004309	0.814292	1.83945
	PRJNA602982	NaCl treatment 4 h_PRJNA602982.1.3	4.08499	34.5122	1.59853	9.06568	3.05679
	PRJNA528350	salt 0.5h_PRJNA528350.1.1	14.572	40.3902	0.004309	0.525475	1.50916
	PRJNA602982	NaCl treatment 4 h_PRJNA602982.1.2	6.15994	27.5588	0.618529	0.793309	2.16857
	PRJNA602982	NaCl treatment 28 h_PRJNA602982.1.4	4.08499	23.185	1.59853	3.52553	2.59194
	PRJNA602982	NaCl treatment 28 h_PRJNA602982.1.1	6.15994	22.8646	0.618529	1.8687	2.0278
	PRJNA523300	salt stress_PRJNA523300.1.1	7.13864	23.131	2.13594	5.83277	1.74637
	PRJDB9105	salt stress_PRJDB9105.1.1	1.79697	14.473	0.109378	3.99089	3.07577
	PRJDB9105	salt stress_PRJDB9105.1.2	3.40447	12.9126	0.178785	1.63681	1.99038
LOC_Os01g03340	PRJNA602982	NaCl treatment 4 h_PRJNA602982.1.3	41.7606	129.548	6.83583	1.34376	1.63458
	PRJNA602982	NaCl treatment 4 h_PRJNA602982.1.2	44.7195	130.969	1.88158	3.80273	1.55822
	PRJNA602982	NaCl treatment 28 h_PRJNA602982.1.1	44.7195	119.479	1.88158	3.54201	1.55445
	PRJNA602982	NaCl treatment 28 h_PRJNA602982.1.4	41.7606	112.88	6.83583	5.13805	1.54545
	PRJDB9105	salt stress_PRJDB9105.1.2	9.13089	35.3771	3.95569	11.2584	2.00848
	PRJDB9105	salt stress_PRJDB9105.1.1	3.02631	24.7807	0.857997	4.07096	3.08882
LOC_Os01g03360	PRJNA546269	SALT (100 mM NaCl)_PRJNA546269.1.2	42.0297	206.806	3.74004	11.9042	2.36503
	PRJNA602982	NaCl treatment 4 h_PRJNA602982.1.2	7.31269	130.334	3.16443	3.28686	4.14988
	PRJNA602982	NaCl treatment 4 h_PRJNA602982.1.3	15.7961	127.124	9.35988	1.99579	3.01457
	PRJNA602982	NaCl treatment 28 h_PRJNA602982.1.1	7.31269	93.0902	3.16443	3.83305	3.7927
	PRJNA413596	300mM NaCl_PRJNA413596.1.1	52.5054	136.287	3.0732	6.04406	1.64749
	PRJNA602982	NaCl treatment 28 h_PRJNA602982.1.4	15.7961	72.4091	0.935988	4.09982	2.30974
	PRJNA530826	salt stress 48hrs_PRJNA530826.1.8	10.8437	63.7678	3.3118	5.14294	2.84582
	PRJNA530826	salt stress 6hrs_PRJNA530826.1.19	10.8437	63.6444	3.3118	16.526	2.51103
	PRJNA530826	salt stress 3hrs_PRJNA530826.1.10	10.8437	45.2701	3.3118	17.0202	2.07184
	PRJNA530826	salt stress 1h_PRJNA530826.1.11	10.8437	38.0758	3.3118	14.1161	1.81455
LOC_Os03g13560	PRJDB9105	salt stress_PRJDB9105.1.2	2.9418	12.8676	0.987044	5.53274	2.19626
	PRJDB9105	salt stress_PRJDB9105.1.1	2.78863	11.0784	0.943863	4.71865	2.03763
LOC_Os03g13840	PRJNA528350	salt 0.5h_PRJNA528350.1.1	9.53327	68.0154	0.950234	0.596849	2.86409
	PRJNA422335	salt stress_PRJNA422335.1.1	22.0098	78.8156	3.44064	0.0391575	1.76337
	PRJNA530826	salt stress 48hrs_PRJNA530826.1.8	43.2049	96.0827	6.94063	5.75424	1.57925
LOC_Os03g14010	PRJNA528350	salt 0.5h_PRJNA528350.1.1	17.8273	56.9204	0.395781	0.877078	1.7025
	PRJNA528350	salt 3hrs_PRJNA528350.1.2	17.8273	54.0105	0.395781	2.22463	1.61279
	PRJNA431539	salt stress_PRJNA431539.1.2	1.82218	14.6479	0.071769	0.902546	2.85906
	PRJNA430515	100 mM NaCl_PRJNA430515.1.1	2.7005	12.1424	0.407007	2.59355	2.08127
	PRJNA430515	100 mM NaCl_PRJNA430515.1.3	3.71529	12.5152	1.00374	1.36983	1.64363
	PRJNA431539	salt stress_PRJNA431539.1.1	1.65657	4.98984	0.0061975	0.345767	1.5105
LOC_Os03g14050	PRJNA602982	NaCl treatment 28 h_PRJNA602982.1.1	30.7898	105.91	2.70379	2.64767	1.8936
	PRJNA602982	NaCl treatment 28 h_PRJNA602982.1.4	31.7369	105.045	2.46938	8.39989	1.8119
	PRJNA413596	300mM NaCl_PRJNA413596.1.1	44.1497	111.359	1.02861	1.94908	1.61191
	PRJNA523300	salt stress_PRJNA523300.1.1	29.6218	90.5652	3.98614	6.32149	1.65475
	PRJNA430515	100 mM NaCl_PRJNA430515.1.3	5.93279	50.1668	1.14642	10.7035	2.89338
	PRJDB9105	salt stress_PRJDB9105.1.1	19.1637	61.6683	3.54948	10.1963	1.6517
	PRJNA546269	SALT (100 mM NaCl)_PRJNA546269.1.2	13.9348	50.8182	4.5135	7.74233	1.69573
	PRJNA430515	100 mM NaCl_PRJNA430515.1.1	6.44306	39.8328	0.493318	4.24639	2.30669
	PRJDB9105	salt stress_PRJDB9105.1.2	9.70858	30.3317	1.87011	10.8781	1.72492
	PRJNA323553	salt 200 mM_PRJNA323553.1.1	5.55438	21.5931	1.50553	2.98228	1.95723
LOC_Os03g14080	PRJNA528350	salt 3hrs_PRJNA528350.1.2	27.47	7.17769	0.731853	0.683187	-1.89244
	PRJNA528350	salt 0.5h_PRJNA528350.1.1	27.47	8.21286	0.731853	0.573665	-1.69511
	PRJNA546269	SALT (100 mM NaCl)_PRJNA546269.1.1	17.9801	5.07804	2.27218	0.47243	-1.76406
LOC_Os03g14180	PRJNA530826	salt stress 12hrs_PRJNA530826.1.20	101.507	0.777511	2.70953	0.356187	-6.97813
	PRJNA530826	salt stress 36hrs_PRJNA530826.1.13	101.507	0.863865	2.70953	0.575092	-6.83138
	PRJNA530826	salt stress 24hrs_PRJNA530826.1.18	101.507	6.99953	2.70953	19.5285	-5.23344
	PRJNA530826	salt stress 1h_PRJNA530826.1.11	101.507	34.9266	2.70953	1.99212	-1.531
	PRJNA507040	salt stress_PRJNA507040.1.1	5.27431	0.587819	5.91859	0.433861	-3.0539
LOC_Os03g14210	PRJNA413596	300mM NaCl_PRJNA413596.1.1	4.80361	1.10205	0.522413	0.35503	-1.82305
